# Supplementary material for: The cervical sagittal curvature change in patients with or without PCSM after laminoplasty
Source: Front Surg. 2022 Aug 8;9:906839. doi: 10.3389/fsurg.2022.906839 (PMC9393385; doi:10.3389/fsurg.2022.906839)
Supplement: Supplementary file 1 [file Table_1_v1.xlsx]

## Sheet: Sheet1
NO	Gender	Age	Stenotic levels	CGA before operation（°）	CGA at the last follow-up（°）	CGA change（°）	ROM before operation（°）	ROM at the last follow-up（°）	ROM change（°）	ligamentum flavum thickness（mm）	VAS before operation	VAS at the last follow-up	VAS change	JOA before operation	JOA at the last follow-up	JOA change	JOA rate
1	F	57	3	12.7	3.9	-8.8	30.6	20.6	-10	2	9	8	-1	4	5	1	0.0769231
2	M	65	2	5.7	4.2	-1.5	37.8	33.1	-4.7	2	9	7	-2	5	7	2	0.166667
3	F	52	3	13.4	6.4	-7	41.5	35.1	-6.4	2	7	4	-3	6	8	2	0.181818
4	F	45	3	13.7	9.4	-4.3	47	42.1	-4.9	2	4	2	-2	7	8	1	0.1
5	M	59	3	25.8	18.6	-7.2	48.4	38.5	-9.9	2	4	1	-3	5	9	4	0.333333
6	M	46	3	20.1	10.1	-10	39.2	27.9	-11.3	2	4	1	-3	6	9	3	0.272727
7	F	59	3	21.1	18.1	-3	40.6	32.9	-7.7	2	4	1	-3	7	9	2	0.2
8	M	68	3	6.9	0.8	-6.1	36.6	29.2	-7.4	1	5	3	-2	6	10	4	0.363636
9	M	72	3	22.1	18.3	-3.8	48.9	40.5	-8.4	2	8	4	-4	6	10	4	0.363636
10	M	63	3	12.1	10.8	-1.3	40.3	27.8	-12.5	2	3	1	-2	8	10	2	0.222222
11	M	48	3	25.8	15.3	-10.5	46.2	40.2	-6	3	4	2	-2	6	11	5	0.454545
12	M	55	3	22.3	-1.5	-23.8	37.8	30.8	-7	2	7	6	-1	7	11	4	0.4
13	M	66	4	31.5	27.3	-4.2	69.2	52.1	-17.1	2	3	1	-2	10	11	1	0.142857
14	M	73	3	21.1	12.1	-9	42.1	38.9	-3.2	2	6	2	-4	8	12	4	0.444444
15	F	64	3	7.9	-7.1	-15	47.3	35.3	-12	2	5	3	-2	9	12	3	0.375
16	M	53	4	35.3	30.4	-4.9	55.7	47.3	-8.4	2	5	3	-2	10	12	2	0.285714
17	M	47	4	9.7	3.9	-5.8	44.7	37.9	-6.8	2	6	5	-1	8	13	5	0.555556
18	M	67	3	7.7	4.2	-3.5	31.8	23.1	-8.7	2	6	3	-3	9	13	4	0.5
19	M	65	3	5.9	4.6	-1.3	38.5	32.8	-5.7	2	4	1	-3	9	13	4	0.5
20	M	53	4	15.3	9.1	-6.2	36.4	30.2	-6.2	2	8	7	-1	9	13	4	0.5
21	F	65	5	21.9	6.3	-15.6	55.8	48.9	-6.9	2	6	5	-1	9	13	4	0.5
22	M	78	4	31.6	20.8	-10.8	46.8	38.3	-8.5	2	8	6	-2	10	13	3	0.428571
23	M	51	4	16.7	10.9	-5.8	39.4	32.9	-6.5	2	8	4	-4	10	13	3	0.428571
24	F	56	4	17.9	12.6	-5.3	41.3	32.5	-8.8	3	7	5	-2	7	14	7	0.7
25	M	56	4	24.7	18.4	-6.3	55.8	47.9	-7.9	3	5	4	-1	7	14	7	0.7
26	M	45	4	20.1	11.1	-9	38.2	29.9	-8.3	2	5	2	-3	7	14	7	0.7
27	M	66	3	18.3	13.3	-5	35.2	28.7	-6.5	2	9	7	-2	9	14	5	0.625
28	F	48	4	36.2	30.2	-6	58.5	53.9	-4.6	2	4	2	-2	9	14	5	0.625
29	F	56	4	6.5	6.1	-0.4	43.2	35.9	-7.3	2	5	2	-3	9	14	5	0.625
30	F	52	4	6.5	6.1	-0.4	40.2	34.9	-5.3	2	4	1	-3	9	14	5	0.625
31	M	57	3	34.7	27.6	-7.1	53.7	43.6	-10.1	1	3	1	-2	10	14	4	0.571429
32	M	64	4	5.8	5.4	-0.4	33.9	30.5	-3.4	2	4	2	-2	10	14	4	0.571429
33	M	60	4	14.8	9.7	-5.1	44.6	40.9	-3.7	2	4	2	-2	10	14	4	0.571429
34	M	38	4	18.9	15.7	-3.2	63.6	45.9	-17.7	2	5	2	-3	10	14	4	0.571429
35	M	62	4	15.8	8.7	-7.1	40.6	30.9	-9.7	2	5	3	-2	10	14	4	0.571429
36	M	54	4	16.7	10.9	-5.8	39.4	32.9	-6.5	2	5	4	-1	10	14	4	0.571429
37	M	60	5	11.3	5.2	-6.1	55	44.9	-10.1	2	5	3	-2	10	14	4	0.571429
38	M	62	4	13.5	7.5	-6	55.9	46.8	-9.1	3	5	3	-2	9	15	6	0.75
39	M	66	4	31.5	28.3	-3.2	59.2	51.1	-8.1	2	5	1	-4	9	15	6	0.75
40	F	59	5	36.9	31.2	-5.7	56.5	51.9	-4.6	2	5	2	-3	9	15	6	0.75
41	F	61	3	33.2	29.9	-3.3	55.1	48.3	-6.8	2	3	2	-1	11	16	5	0.833333
42	M	65	3	5.5	3.6	-1.9	36.5	33.8	-2.7	1	9	7	-2	11	16	5	0.833333
43	F	51	3	28.2	21.4	-6.8	38.7	32.5	-6.2	2	8	1	-7	13	16	3	0.75
44	M	54	3	29.3	25.1	-4.2	45.9	30.6	-15.3	2	4	1	-3	13	16	3	0.75
45	M	68	3	14.3	4.1	-10.2	41.2	35	-6.2	2	8	7	-1	15	16	2	0.5
46	M	63	3	16.3	13.3	-3	45.2	38.7	-6.5	1	6	4	-2	10	16	6	0.857143
47	M	75	2	25.1	20.7	-4.4	49.5	39.8	-9.7	2	7	4	-3	12	16	4	0.8
48	M	60	3	18.7	18.4	-0.3	57	49.9	-7.1	2	5	2	-3	13	16	3	0.75
49	M	62	3	32.8	27.5	-5.3	45.7	35.3	-10.4	2	6	3	-3	13	16	3	0.75
50	M	49	3	36.7	31.6	-5.1	51.7	43.6	-8.1	1	7	2	-5	14	16	2	0.666667
