# Supplementary material for: The cervical sagittal curvature change in patients with or without PCSM after laminoplasty
Source: Front Surg. 2022 Aug 8;9:906839. doi: 10.3389/fsurg.2022.906839 (PMC9393385; doi:10.3389/fsurg.2022.906839)
Supplement: Supplementary file 2 [file Table_2_v1.xlsx]

## Sheet: Sheet1
NO	Gender	Age	Stenotic levels	CGA before operation（°）	CGA at the last follow-up（°）	CGA change（°）	ROM before operation（°）	ROM at the last follow-up（°）	ROM change（°）	ligamentum flavum thickness（mm）	VAS before operation	VAS at the last follow-up	VAS change	JOA before operation	JOA at the last follow-up	JOA change	JOA rate
1	F	57	3	25.7	18.9	-6.8	37.9	33.8	-4.1	3	7	6	-1	5	8	3	0.25
2	M	49	3	8.2	9.1	0.9	30.1	29.3	-0.8	3	6	3	-3	6	8	2	0.181818
3	F	67	3	1.9	11.2	9.3	40.3	39.8	-0.5	5	9	7	-2	6	9	3	0.272727
4	M	48	3	19.1	15.1	-4	46.6	43.9	-2.7	4	4	3	-1	6	9	3	0.272727
5	M	45	3	34.8	28.5	-6.3	43.7	35.1	-8.6	3	5	2	-3	5	10	5	0.416667
6	M	62	3	20.2	18.9	-1.3	46.2	35.2	-11	3	8	2	-6	7	10	3	0.3
7	M	67	3	26.7	32.7	6	30.1	32.6	2.5	4	8	5	-3	7	11	4	0.4
8	M	54	3	12.2	20.4	8.2	38.4	44.9	6.5	3	9	4	-5	8	11	3	0.333333
9	M	76	4	8.3	16.2	7.9	20.9	30.2	9.3	5	7	3	-4	9	11	2	0.25
10	M	60	4	8.3	23.6	15.3	37.5	45.1	7.6	3	7	2	-5	9	11	2	0.25
11	M	68	3	16.6	22.9	6.3	41.9	43.9	2	3	9	2	-7	7	12	5	0.5
12	M	58	4	6.3	5.3	-1	32.4	31	-1.4	3	5	3	-2	9	12	3	0.375
13	M	64	4	13.5	8.4	-5.1	29.4	27.2	-2.2	4	6	3	-3	9	12	3	0.375
14	M	61	3	29.1	33.1	4	47.6	54	6.4	4	4	2	-2	6	13	7	0.636364
15	M	53	3	23.2	18.2	-5	47.2	35.2	-12	3	4	2	-2	7	13	6	0.6
16	M	68	3	9.3	16.1	6.8	34.9	41.2	6.3	3	4	2	-2	9	13	4	0.5
17	M	63	4	31.9	23.4	-8.5	45.8	37.3	-8.5	3	6	4	-2	9	13	4	0.5
18	M	66	4	27.7	20.9	-6.8	45.8	40.3	-5.5	4	6	1	-5	9	13	4	0.5
19	M	55	4	20.8	18.2	-2.6	42.8	33.9	-8.9	3	6	3	-3	9	13	4	0.5
20	M	73	3	22.9	28.5	5.6	30.1	39.8	9.7	4	7	4	-3	10	13	3	0.428571
21	M	54	4	22.8	16.2	-6.6	44.8	32.9	-11.9	3	5	3	-2	10	13	3	0.428571
22	M	50	3	2.1	6.2	4.1	39.6	38.1	-1.5	3	4	1	-3	5	14	9	0.75
23	F	77	3	20.6	18.2	-2.4	32.3	35.9	3.6	4	8	5	-3	6	14	8	0.727273
24	F	51	3	8.6	10.4	1.8	44.2	50.4	6.2	4	4	1	-3	7	14	7	0.7
25	M	66	3	12.1	19.6	7.5	42.1	45.5	3.4	3	5	2	-3	7	14	7	0.7
26	F	68	4	15.5	17.2	1.7	25.1	32.7	7.6	3	3	2	-1	7	14	7	0.7
27	M	53	3	16.9	21.7	4.8	37.7	40.9	3.2	3	8	3	-5	9	14	5	0.625
28	M	68	4	26.8	24.4	-2.4	35.7	35.9	0.2	3	4	1	-3	9	14	5	0.625
29	M	58	4	6.4	12.7	6.3	38.4	43.4	5	3	4	3	-1	9	14	5	0.625
30	M	67	4	9.4	12.1	2.7	45.2	50.1	4.9	3	4	3	-1	9	14	5	0.625
31	M	51	4	14.2	14.7	0.5	35.4	38.2	2.8	3	6	2	-4	9	14	5	0.625
32	M	58	4	9.6	15.4	5.8	30.4	35.1	4.7	4	6	2	-4	9	14	5	0.625
33	M	66	4	5.5	11.3	5.8	32.3	32.9	0.6	3	3	1	-2	9	14	5	0.625
34	M	62	4	5.2	15.9	10.7	43.2	51.4	8.2	4	6	2	-4	9	14	5	0.625
35	F	79	3	29.6	34.1	4.5	39.1	35.1	-4	4	3	1	-2	13	14	1	0.25
36	M	64	3	4.8	18.6	13.8	39.5	42.2	2.7	6	8	6	-2	5	15	10	0.833333
37	M	63	3	12.1	28.1	16	31.6	40.9	9.3	3	7	4	-3	6	15	9	0.818182
38	M	52	3	16.3	23.8	7.5	32.4	40.2	7.8	4	9	2	-7	6	15	9	0.818182
39	F	71	4	15.8	18.3	2.5	48.3	54.9	6.6	3	4	1	-3	7	15	8	0.8
40	M	43	4	30.5	32.7	2.2	49.6	54.7	5.1	3	6	2	-4	9	15	6	0.75
41	M	53	4	13.9	19.3	5.4	33.4	42.1	8.7	3	9	7	-2	9	15	6	0.75
42	M	56	4	13.5	22.8	9.3	33.6	39.8	6.2	3	6	2	-4	9	15	6	0.75
43	M	53	5	12.7	9.1	-3.6	31.5	27.1	-4.4	3	6	2	-4	9	15	6	0.75
44	M	43	3	31.9	27.8	-4.1	51.1	42.8	-8.3	3	7	4	-3	10	15	5	0.714286
45	M	69	4	6.8	25.9	19.1	43.1	50.9	7.8	5	5	2	-3	10	15	5	0.714286
46	M	71	4	6.7	11.9	5.2	36.8	40.1	3.3	3	4	2	-2	10	15	5	0.714286
47	M	62	4	30	33.1	3.1	65.6	67.3	1.7	4	6	2	-4	10	15	5	0.714286
48	M	66	4	29.2	34.1	4.9	51.5	56.8	5.3	3	5	2	-3	10	15	5	0.714286
49	M	50	4	24.8	34.3	9.5	53.3	55.9	2.6	3	6	2	-4	10	15	5	0.714286
50	M	62	4	6.7	10.1	3.4	48.4	55.3	6.9	3	5	2	-3	10	15	5	0.714286
51	M	44	5	24.9	37.9	13	26.3	37.5	11.2	3	5	2	-3	10	15	5	0.714286
52	M	70	3	25.6	31.5	5.9	47.9	56.1	8.2	4	3	1	-2	12	15	3	0.6
53	F	63	3	33.1	25.3	-7.8	32.4	28.1	-4.3	4	8	5	-3	11	16	5	0.833333
54	F	60	4	3.3	8.1	4.8	32.5	47.1	14.6	3	7	5	-2	11	16	5	0.833333
55	F	51	4	21.7	28.3	6.6	31.2	41.3	10.1	3	5	2	-3	13	16	3	0.75
56	M	57	4	5.6	7.8	2.2	44.3	47.1	2.8	3	4	1	-3	9	16	7	0.875
57	F	56	4	22.4	23.4	1	43.6	51.3	7.7	3	7	3	-4	10	16	6	0.857143
58	M	65	4	22.8	18.9	-3.9	35.7	32.9	-2.8	4	7	3	-4	10	16	6	0.857143
59	M	61	4	7.8	15.3	7.5	43.1	49.3	6.2	3	6	2	-4	10	16	6	0.857143
60	M	53	3	8.8	15.7	6.9	33.5	37.9	4.4	3	5	3	-2	11	16	5	0.833333
61	M	43	3	28.4	32.8	4.4	48.5	49.9	1.4	3	4	1	-3	11	16	5	0.833333
62	M	57	2	30.1	26.7	-3.4	59.5	49.8	-9.7	3	5	2	-3	12	16	4	0.8
63	F	42	3	26.2	18.9	-7.3	48.1	39.2	-8.9	3	3	1	-2	12	16	4	0.8
64	M	73	3	19.9	21.9	2	24.5	28.4	3.9	5	3	2	-1	12	16	4	0.8
65	M	56	3	22.3	31.8	9.5	42.3	49.7	7.4	3	4	1	-3	12	16	4	0.8
66	M	56	3	33.9	28.8	-5.1	49.1	44.8	-4.3	3	3	1	-2	12	16	4	0.8
67	M	60	3	15.1	10.7	-4.4	28.2	22.9	-5.3	3	4	1	-3	13	16	3	0.75
68	F	60	4	25.9	29.4	3.5	47.9	50.9	3	3	7	3	-4	13	16	3	0.75
69	F	47	3	12.1	12.9	0.8	29.5	32.2	2.7	4	4	1	-3	14	16	2	0.666667
70	M	52	3	12.2	10.8	-1.4	30.1	33.8	3.7	3	7	4	-3	14	16	2	0.666667
71	M	72	3	16.1	24.2	8.1	27.9	35.2	7.3	5	4	1	-3	15	16	1	0.5
72	M	44	3	13.4	10.2	-3.2	57.3	48.1	-9.2	3	3	1	-2	15	16	1	0.5
